# Supplementary material for: Cooperatively Catalyzed Activation of Thioglycosides with Iodine and Iron(III) Trifluoromethanesulfonate
Source: Molecules. 2025 Jul 22;30(15):3058. doi: 10.3390/molecules30153058 (PMC12348131; doi:10.3390/molecules30153058)
Supplement: Supplementary file 1 [file molecules-30-03058-s001.zip]

Archive with 1 entries (1 files):
- molecules-3730252-supplementary.pdf
